# Supplementary material for: Clinical Characteristics, Patterns of Care, and Treatment Outcomes of Radiation-Associated Sarcomas
Source: Cancers (Basel). 2024 May 18;16(10):1918. doi: 10.3390/cancers16101918 (PMC11119080; doi:10.3390/cancers16101918)
Supplement: Supplementary file 1 [file cancers-16-01918-s001.zip]

Archive with 1 entries (1 files):
- cancers-2969634-supplementary.pdf
